# Supplementary material for: Taxonomic and functional characteristics of microbial communities and their correlation with physicochemical properties of four geothermal springs in Odisha, India
Source: Front Microbiol. 2015 Oct 26;6:1166. doi: 10.3389/fmicb.2015.01166 (PMC4620158; doi:10.3389/fmicb.2015.01166)
Supplement: Supplementary file 2 [file Table3.XLSX]

## Sheet: Regression_Analysis
Genus	PLS 1	PLS 2	PLS 3	P-value (less than, ">")	Power
Caldilinea	0.997114	0.059055	0.047719	0.00321	0.94271
Candidatus.Chloracidobacterium	0.996624	0.0806749	0.015224	0.00338	0.936443
Ktedonobacter	0.981481	0.178831	0.0686555	0.01852	0.748005
Geobacter	0.980732	0.194294	0.0203719	0.01927	0.741536
Thermodesulfovibrio	0.980415	0.195497	0.0238118	0.01958	0.738847
Desulfomonile	0.97735	0.202271	0.0622375	0.02266	0.714243
Ignavibacterium	0.976271	0.193596	0.0970317	0.02373	0.706126
Thermus	0.973522	0.182796	0.137262	0.02648	0.68657
Caldithrix	0.967101	0.251549	0.0379189	0.0329	0.616647
Syntrophobacter	0.958048	0.265986	0.106752	0.04196	0.598552
Chthonomonas	0.931757	0.310006	0.189012	0.04825	0.548159
Anaerolinea	0.944381	0.292752	0.1498	0.04862	0.570983
Herpetosiphon	0.951122	0.281975	0.125928	0.04888	0.567619
Chloroflexus	0.927778	0.329962	0.17422	0.07722	0.486198
Methanosaeta	0.910125	0.409461	0.0633558	0.08988	0.439879
Roseiflexus	0.888287	0.397649	0.22983	0.11171	0.39393
Meiothermus	0.886055	0.402511	0.229979	0.11395	0.389775
Candidatus.Solibacter	0.871054	0.48236	0.0927092	0.12895	0.362494
Pedosphaera	0.869804	0.42594	0.249032	0.1302	0.361935
Thiobacillus	0.84879	0.526364	0.0499673	0.15122	0.331139
Desulfobacca	0.798516	0.587123	0.132891	0.20149	0.273967
Desulfovibrio	0.782134	0.613901	0.106729	0.21787	0.258952
The sheet contains the Partial Least Square regression correlations of the various genera with the environmental variables as the predictors. It also contains the correlation coefficients, along with their statistical significance and the power of the correlation analysis (the power is indicative of how good the correlations are expected to be true).

## Sheet: Regression_Weights
Genus/Metadata	Chthonomonas	Pedosphaera	Anaerolinea	Chloroflexus	Thermodesulfovibrio	Geobacter	Methanosaeta	Ignavibacterium	Herpetosiphon	Ktedonobacter	Meiothermus	Thermus	Candidatus Solibacter	Candidatus Chloracidobacterium	Thiobacillus	Desulfovibrio	Desulfobacca	Desulfomonile	Syntrophobacter	Caldithrix	Roseiflexus	Caldilinea
Total Hardness (CaCO3)	0.268313	-0.269923	0.149992	0.186375	-0.259603	-0.198229	-0.0863358	-0.121307	-0.284477	-0.360444	-0.25274	0.366671	-0.0835819	0.00266226	-0.0349534	0.0228296	0.10965	-0.348192	0.246032	-0.300776	-0.259603	-0.365678
Calcium	0.268714	-0.27433	0.156549	0.185759	-0.268319	-0.1944	-0.0786677	-0.115664	-0.280221	-0.358963	-0.254832	0.364557	-0.0840545	-0.00939762	-0.0439668	0.0344132	0.113319	-0.348302	0.251362	-0.298068	-0.268319	-0.367385
Magnesium	0.243293	-0.187782	0.0458789	0.181717	-0.11686	-0.238449	-0.18926	-0.192894	-0.324583	-0.35558	-0.204762	0.370379	-0.0708401	0.174116	0.0958478	-0.14368	0.0495259	-0.32157	0.152472	-0.317668	-0.11686	-0.315064
Sodium	0.177041	0.134592	0.246859	-0.246206	-0.0946659	0.253179	0.271461	0.276019	0.19652	0.0845815	0.186212	-0.0252421	0.262921	-0.00225992	0.121339	0.20187	-0.221882	0.106154	0.194954	0.183244	-0.0946659	0.00172218
Potassium	0.113201	0.0750951	0.253822	-0.213598	-0.153582	0.259602	0.309661	0.291696	0.230254	0.118378	0.141167	-0.0815853	0.202762	-0.150307	-0.0149551	0.293982	-0.134761	0.114034	0.189669	0.202711	-0.153582	0.0165675
Chloride	0.246896	0.177608	0.226539	-0.254269	-0.0335975	0.216551	0.203172	0.230868	0.129836	0.0231416	0.2098	0.0569501	0.30526	0.163342	0.262225	0.084062	-0.296357	0.0725142	0.196959	0.132776	-0.0335975	-0.0322215
Ammonia-Nitrogen	0.212383	0.0584402	0.284931	-0.199357	-0.17232	0.218446	0.272185	0.261166	0.15295	0.0232806	0.11988	0.0300004	0.227601	-0.0566442	0.0655469	0.244206	-0.170426	0.0381648	0.247661	0.130755	-0.17232	-0.0690995
Nitrate-Nitrogen	0.0154956	0.196686	-0.240415	-0.00109348	0.349193	-0.13486	-0.291928	-0.206406	-0.163471	-0.0631095	0.105917	0.0982428	0.0528767	0.512162	0.3982	-0.464161	-0.182338	0.0077795	-0.192194	-0.0999937	0.349193	0.0609848
Fluoride	-0.0468246	0.4146	-0.0946934	-0.300846	0.351818	0.219543	0.0474882	0.133761	0.218386	0.260726	0.376354	-0.19879	0.278688	0.351732	0.385347	-0.195137	-0.357254	0.316755	-0.163078	0.264121	0.351818	0.291953
Phosphate-Phosphorous	0.341359	0.0612745	0.252104	-0.151774	-0.114881	0.101736	0.125356	0.142235	-0.0165293	-0.138551	0.0909213	0.216939	0.246393	0.189837	0.254925	0.0502793	-0.237164	-0.0827862	0.270129	-0.0159069	-0.114881	-0.181589
Bicarbonate (HCO3-)	0.0325558	0.0304671	-0.21233	0.125903	0.216621	-0.232637	-0.324053	-0.271453	-0.260788	-0.173173	-0.0480629	0.183068	-0.0637425	0.383093	0.250147	-0.400842	-0.0379316	-0.123483	-0.133865	-0.213995	0.216621	-0.0569905
Sulfate	0.348862	-0.0462482	0.281455	-0.0780189	-0.211346	0.0530402	0.123628	0.116438	-0.0627846	-0.197578	-0.00431109	0.259046	0.175159	0.0845015	0.145142	0.113963	-0.142322	-0.158432	0.313955	-0.0755192	-0.211346	-0.252334
Silicate-Silicon	0.233748	-0.295949	0.295004	0.102226	-0.413536	-0.035142	0.142655	0.0688124	-0.0971785	-0.2324	-0.223003	0.228589	-0.0472392	-0.281299	-0.225492	0.310818	0.146616	-0.258066	0.33427	-0.147425	-0.413536	-0.320036
Iron	0.153096	0.322356	0.107609	-0.317201	0.150186	0.248453	0.154489	0.21664	0.18578	0.133601	0.324247	-0.0474898	0.344838	0.2948	0.375815	-0.0469004	-0.379238	0.196636	0.0571348	0.211103	0.150186	0.113356
Lead	-0.00827477	0.268462	0.0989185	-0.299563	0.0891624	0.304133	0.247454	0.275357	0.305675	0.264775	0.294801	-0.219171	0.258364	0.0252805	0.138061	0.121675	-0.247542	0.279021	0.00680047	0.307767	0.0891624	0.20882
Cadmium	-0.00143178	0.274324	0.0985814	-0.302896	0.0947675	0.303529	0.243771	0.273914	0.302187	0.261108	0.29927	-0.213174	0.264583	0.0401941	0.151867	0.1126	-0.256415	0.277996	0.00774039	0.305689	0.0947675	0.206983
Zinc	-0.241716	0.2941	-0.292746	-0.103888	0.408664	0.04142	-0.133851	-0.062081	0.106785	0.241436	0.223251	-0.239464	0.0448384	0.264588	0.212136	-0.298106	-0.140951	0.264326	-0.335164	0.155442	0.408664	0.325927
Arsenic	0.128073	0.16046	0.22172	-0.261686	-0.0649	0.275245	0.28205	0.288306	0.235214	0.136181	0.210462	-0.0820066	0.260399	-0.0220334	0.105415	0.206267	-0.220301	0.152186	0.15631	0.222585	-0.0649	0.0534323
Conductivity (µS/cm)	0.342142	0.054589	0.254842	-0.147744	-0.12163	0.0995091	0.126335	0.14159	-0.0186666	-0.141881	0.0852608	0.219285	0.242454	0.182424	0.247699	0.0554483	-0.231456	-0.0872235	0.273561	-0.0190073	-0.12163	-0.186033
Dissolved Solids	0.357502	0.0386957	0.23978	-0.120539	-0.115661	0.0618583	0.0867289	0.104556	-0.0628515	-0.180487	0.0623055	0.257987	0.226608	0.217107	0.265763	0.0167647	-0.224021	-0.121054	0.27227	-0.0596861	-0.115661	-0.212868
Temperature (°C)	-0.0824617	-0.103488	-0.230929	0.228879	0.12043	-0.274245	-0.310311	-0.297017	-0.25447	-0.153691	-0.165728	0.118094	-0.20772	0.143935	0.00821864	-0.282208	0.144798	-0.148622	-0.158268	-0.229668	0.12043	-0.055425
pH	0.00433919	-0.272496	-0.0982817	0.301745	-0.0932235	-0.303768	-0.244928	-0.274327	-0.3036	-0.262784	-0.297861	0.215729	-0.262272	-0.0349627	-0.14696	-0.11557	0.253244	-0.27871	-0.0069157	-0.306641	-0.0932235	-0.208098
It contains the weights how much an environmental variable can influence the abundance of a given genera either positively or negatively.
