# Supplementary material for: Taxonomic and functional characteristics of microbial communities and their correlation with physicochemical properties of four geothermal springs in Odisha, India
Source: Front Microbiol. 2015 Oct 26;6:1166. doi: 10.3389/fmicb.2015.01166 (PMC4620158; doi:10.3389/fmicb.2015.01166)
Supplement: Supplementary file 5 [file Table6.XLSX]

## Sheet: Supplementary Table 6
Supplementary Table 6: Distribution of genes involved in the six predicted carbon fixation pathways identified in the four metagenomes
KO-Id	Gene	Gene description with EC number	Gene count in each metagenome				Carbon fixation pathway
			HT-1	TP-2	TB-3	AT-4
K00024	mdh	malate dehydrogenase [EC:1.1.1.37]	6	2	8	5	rAC/3HP/D-4HB/rTCA
K00029	E1.1.1.40	malate dehydrogenase (oxaloacetate-decarboxylating)(NADP+) [EC:1.1.1.40]	4	13	25	0	rCB
K00031	IDHI	isocitrate dehydrogenase [EC:1.1.1.42]	7	10	11	5	rTCA
K00134	GAPDH	glyceraldehyde 3-phosphate dehydrogenase [EC:1.2.1.12]	10	12	14	20	rCB
K00169	porA	pyruvate ferredoxin oxidoreductase, alpha subunit [EC:1.2.7.1]	6	4	17	16	rTCA
K00170	porB	pyruvate ferredoxin oxidoreductase, beta subunit [EC:1.2.7.1]	6	2	16	15	rTCA
K00171	porD	pyruvate ferredoxin oxidoreductase, delta subunit [EC:1.2.7.1]	0	1	3	6	rTCA
K00172	porG	pyruvate ferredoxin oxidoreductase, gamma subunit [EC:1.2.7.1]	2	6	17	7	rTCA
K00174	korA	2-oxoglutarate ferredoxin oxidoreductase subunit alpha [EC:1.2.7.3]	21	10	60	49	rTCA
K00175	korB	2-oxoglutarate ferredoxin oxidoreductase subunit beta [EC:1.2.7.3]	9	11	42	47	rTCA
K00176	korD	2-oxoglutarate ferredoxin oxidoreductase subunit delta [EC:1.2.7.3]	2	1	9	9	rTCA
K00177	korC	2-oxoglutarate ferredoxin oxidoreductase subunit gamma [EC:1.2.7.3]	0	4	18	17	rTCA
K00194	cdhD	acetyl-CoA decarbonylase/synthase complex subunit delta [EC:2.1.1.245]	3	0	10	5	rAC
K00197	cdhE	acetyl-CoA decarbonylase/synthase complex subunit gamma [EC:2.1.1.245]	2	4	12	8	rAC
K00198	cooS	carbon-monoxide dehydrogenase catalytic subunit [EC:1.2.99.2]	8	5	23	19	rAC
K00239	sdhA	succinate dehydrogenase flavoprotein subunit [EC:1.3.99.1]	11	12	33	20	rTCA/3HP/D-HB
K00240	sdhB	succinate dehydrogenase iron-sulfur subunit [EC:1.3.99.1]	7	8	10	1	rTCA/3HP
K00241	sdhC	succinate dehydrogenase cytochrome b556 subunit	4	6	9	0	rTCA/3HP
K00242	sdhD	succinate dehydrogenase membrane anchor subunit	1	0	0	1	rTCA
K00244	frdA	fumarate reductase flavoprotein subunit [EC:1.3.99.1]	1	3	3	1	rTCA
K00245	frdB	fumarate reductase iron-sulfur subunit [EC:1.3.99.1]	0	2	0	0	rTCA
K00297	metF	methylenetetrahydrofolate reductase (NADPH) [EC:1.5.1.20]	2	3	11	10	rAC
K00615	E2.2.1.1	transketolase [EC:2.2.1.1]	10	13	45	25	rCB
K00626	E2.3.1.9	acetyl-CoA C-acetyltransferase [EC:2.3.1.9]	19	17	62	66	D-HB/3HP-4HB
K00855	PRK	phosphoribulokinase [EC:2.7.1.19]	3	1	1	2	rCB
K00927	PGK	phosphoglycerate kinase [EC:2.7.2.3]	6	6	13	17	rCB
K01006	ppdK	pyruvate,orthophosphate dikinase [EC:2.7.9.1]	22	11	24	35	rCB/rTCA/rAC
K01007	pps	pyruvate, water dikinase [EC:2.7.9.2]	12	20	37	23	rTCA/rAC/D-HB
K01491	folD	methylenetetrahydrofolate dehydrogenase (NADP+) / methenyltetrahydrofolate cyclohydrolase [EC:1.5.1.5 3.5.4.9]	7	8	14	8	rAC
K01595	ppc	phosphoenolpyruvate carboxylase [EC:4.1.1.31]	4	7	6	10	rTCA/rAC/D-HB
K01601	rbcL	ribulose-bisphosphate carboxylase large chain [EC:4.1.1.39]	2	2	3	0	rCB
K01602	rbcS	ribulose-bisphosphate carboxylase small chain [EC:4.1.1.39]	0	1	1	0	rCB
K01610	E4.1.1.49	phosphoenolpyruvate carboxykinase (ATP) [EC:4.1.1.49]	3	5	9	15	rCB
K01621	xfp	phosphoketolase [EC:4.1.2.9]	1	2	2	0	rCB
K01623	ALDO	fructose-bisphosphate aldolase, class I [EC:4.1.2.13]	4	7	10	1	rCB
K01624	FBA	fructose-bisphosphate aldolase, class II [EC:4.1.2.13]	7	4	5	5	rCB
K01648	ACLY	ATP citrate (pro-S)-lyase [EC:2.3.3.8]	1	0	0	0	rTCA
K01676	E4.2.1.2A	fumarate hydratase, class I [EC:4.2.1.2]	3	5	8	13	rTCA/rAC/D-HB
K01677	E4.2.1.2AA	fumarate hydratase subunit alpha [EC:4.2.1.2]	3	3	5	6	rTCA/rAC/D-HB
K01678	E4.2.1.2AB	fumarate hydratase subunit beta [EC:4.2.1.2]	1	2	8	7	rTCA/rAC/D-HB
K01679	E4.2.1.2B	fumarate hydratase, class II [EC:4.2.1.2]	5	3	13	0	rTCA/rAC/3HP
K01681	ACO	aconitate hydratase 1 [EC:4.2.1.3]	18	12	13	5	rTCA/rAC
K01682	acnB	aconitate hydratase 2 / 2-methylisocitrate dehydratase [EC:4.2.1.3 4.2.1.99]	1	1	0	0	rTCA/rAC
K01783	rpe	ribulose-phosphate 3-epimerase [EC:5.1.3.1]	2	5	12	13	rCB
K01803	TPI	triosephosphate isomerase (TIM) [EC:5.3.1.1]	10	5	20	7	rCB
K01807	rpiA	ribose 5-phosphate isomerase A [EC:5.3.1.6]	1	1	5	3	rCB
K01808	rpiB	ribose 5-phosphate isomerase B [EC:5.3.1.6]	5	6	3	9	rCB
K01847	MUT	methylmalonyl-CoA mutase [EC:5.4.99.2]	3	5	2	3	3HP
K01848	E5.4.99.2A	methylmalonyl-CoA mutase, N-terminal domain [EC:5.4.99.2]	9	15	37	41	3HP/3HP-4HB
K01849	E5.4.99.2B	methylmalonyl-CoA mutase, C-terminal domain [EC:5.4.99.2]	1	1	10	5	3HP/3HP-4HB
K01895	ACSS	acetyl-CoA synthetase [EC:6.2.1.1]	17	16	44	35	rCB
K01902	sucD	succinyl-CoA synthetase alpha subunit [EC:6.2.1.5]	7	4	16	11	rAC/D-HB
K01903	sucC	succinyl-CoA synthetase beta subunit [EC:6.2.1.5]	6	6	16	23	rAC/D-HB
K01938	fhs	formate--tetrahydrofolate ligase [EC:6.3.4.3]	7	2	24	21	rAC
K01958	PC	pyruvate carboxylase [EC:6.4.1.1]	0	4	4	0	rTCA/rAC
K01959	pycA	pyruvate carboxylase subunit A [EC:6.4.1.1]	4	0	4	12	rTCA/rAC
K01960	pycB	pyruvate carboxylase subunit B [EC:6.4.1.1]	4	1	22	11	rTCA/rAC
K01961	accC	acetyl-CoA carboxylase, biotin carboxylase subunit [EC:6.4.1.2 6.3.4.14]	14	9	13	17	3HP
K01962	accA	acetyl-CoA carboxylase carboxyl transferase subunit alpha [EC:6.4.1.2]	4	4	7	4	3HP
K01963	accD	acetyl-CoA carboxylase carboxyl transferase subunit beta [EC:6.4.1.2]	2	2	9	11	3HP
K01965	pccA	propionyl-CoA carboxylase alpha chain [EC:6.4.1.3]	0	3	2	0	3HP
K01966	pccB	propionyl-CoA carboxylase beta chain [EC:6.4.1.3]	15	9	23	34	3HP/3HP-4HB
K02160	accB	acetyl-CoA carboxylase biotin carboxyl carrier protein	0	1	3	2	3HP
K02446	glpX	fructose-1,6-bisphosphatase II [EC:3.1.3.11]	5	3	1	10	rCB
K03518	coxS	carbon-monoxide dehydrogenase small subunit [EC:1.2.99.2]	4	4	11	16	rAC
K03519	coxM	carbon-monoxide dehydrogenase medium subunit [EC:1.2.99.2]	5	7	9	10	rAC
K03520	coxL	carbon-monoxide dehydrogenase large subunit [EC:1.2.99.2]	4	1	10	1	rAC
K03737	por	putative pyruvate-flavodoxin oxidoreductase [EC:1.2.7.-]	12	14	10	5	rTCA/rAC
K03841	FBP	fructose-1,6-bisphosphatase I [EC:3.1.3.11]	2	3	1	7	rCB
K05606	MCEE	methylmalonyl-CoA/ethylmalonyl-CoA epimerase [EC:5.1.99.1]	0	0	0	1	3HP
K09709	meh	mesaconyl-C4 CoA hydratase	0	0	2	1	3HP
K14138	acsB	carbon monoxide dehydrogenase / acetyl-CoA synthase subunit alpha [EC:1.2.7.4 1.2.99.2 2.3.1.169]	0	1	3	0	rAC
Abbreviations: rCB, reductive Calvin-Benson cycle; rTCA, reverse tricarboxylic acid cycle; rAC, reductive Acetyl-CoA cycle; 3HP, 3-Hydroxypropionate bicycle; 3HP-4HB, 3-Hydroxypropionate/4-Hydroxybutyrate cycle; D-HB, Dicarboxylate/4-Hydroxybutyrate cycle.
Although most of the identified genes were not specific to the individual carbon fixation pathway, there affiliation to specific taxa of Bacteria and Archaea with known pathways was predictive of the presence of all the six carbon fixation pathways
